# Supplementary material for: BiombalanceTM: A Specific Oligomeric Procyanidin-Rich Grape Seed Extract as Multifunctional Ingredient Integrating Antibacterial, Antioxidant, and Anti-Inflammatory Activities with Beneficial Gut–Brain Axis Modulation
Source: Antioxidants (Basel). 2025 Dec 10;14(12):1484. doi: 10.3390/antiox14121484 (PMC12729549; doi:10.3390/antiox14121484)
Supplement: Supplementary file 1 [file antioxidants-14-01484-s001.zip › Table S1.xlsx]

## Sheet: Timemin-MassDa-MH-Ionsinnegativ
Time (min)	Mass (Da)	[M–H]⁻	Ions in negative mode (m/z)	Structural hypothesis	Biombalance (mean ± SD)
2.0	170	169	125	Gallic acid	1.64 ± 0.01
3.4	154	153	109	Protocatechuic acid	0.070 ± 0.001
4.6	578	577	425, 407, 289	Procyanidin dimer B1	5.55 ± 0.02
4.9	578	577	425, 407, 289	Procyanidin dimer B3	2.22 ± 0.03
5.2	290	289	245, 205	Catechin	12.49 ± 0.03
5.4	866	865	577	Procyanidin trimer	1.14 ± 0.02
5.5	578	577	425, 407, 289	Procyanidin dimer	0.97 ± 0.03
5.5	866	865	577	Procyanidin trimer	0.97 ± 0.03
5.8	578	577	425, 407, 289	Procyanidin dimer B2	4.57 ± 0.04
6.1	290	289	245, 205	Epicatechin	8.52 ± 0.06
6.3	730	729	577, 559, 451, 289	Procyanidin dimer gallate	1.80 ± 0.06
6.5	866	865	577, 289	Procyanidin trimer	0.58 ± 0.02
6.5	866	865	577, 289	Procyanidin trimer C1	1.28 ± 0.02
6.7	578	577	425, 407, 289	Procyanidin dimer	0.88 ± 0.01
6.8	730	729	577, 559, 451, 289	Procyanidin dimer gallate	3.86 ± 0.08
7.4	578	577	425, 407, 289	Procyanidin dimer	1.02 ± 0.02
7.4	882	881	729, 577	Procyanidin dimer digallate	1.02 ± 0.02
7.6	442	441	289	Epicatechin gallate	0.84 ± 0.02
